# Supplementary material for: Single Cell Analysis of Bistable Expression of Pathogenicity Island 1 and the Flagellar Regulon in Salmonella enterica
Source: Microorganisms. 2021 Jan 20;9(2):210. doi: 10.3390/microorganisms9020210 (PMC7909444; doi:10.3390/microorganisms9020210)
Supplement: Supplementary file 1 [file microorganisms-09-00210-s001.zip]

Archive with 13 entries (10 files):
- Figure Supplementary/
- Figure Supplementary/Figure S1.pdf
- __MACOSX/
- __MACOSX/Figure Supplementary/
- __MACOSX/Figure Supplementary/._Figure S1.pdf
- Figure Supplementary/Figure S2.pdf
- __MACOSX/Figure Supplementary/._Figure S2.pdf
- Figure Supplementary/video S1_merge.avi
- __MACOSX/Figure Supplementary/._video S1_merge.avi
- Figure Supplementary/video S2_flagellar.avi
- __MACOSX/Figure Supplementary/._video S2_flagellar.avi
- Figure Supplementary/video S3_SPI.avi
- __MACOSX/Figure Supplementary/._video S3_SPI.avi
